# Supplementary material for: Comorbidity and Prognosis in Octogenarians with Infective Endocarditis
Source: J Clin Med. 2022 Jun 29;11(13):3774. doi: 10.3390/jcm11133774 (PMC9267499; doi:10.3390/jcm11133774)
Supplement: Supplementary file 1 [file jcm-11-03774-s001.zip]

Archive with 1 entries (1 files):
- jcm-1770597-supplementary.pdf
